# Supplementary material for: Synergistic Interaction between Selective Drugs in Cell Populations Models
Source: PLoS One. 2015 Feb 11;10(2):e0117558. doi: 10.1371/journal.pone.0117558 (PMC4324767; doi:10.1371/journal.pone.0117558)
Supplement: S1 Text — (TEX) [file pone.0117558.s001.tex]

% Template for PLoS
% Version 1.0 January 2009
\documentclass[10pt]{article}
\pdfoutput=1
\usepackage{amsmath}

\usepackage{amssymb}

\usepackage[pdftex]{graphicx}

\usepackage{color,soul}
\newcommand{\highlight}[1]{\colorbox{yellow}{#1}}
\usepackage{cancel}
\usepackage{cite}

\usepackage[version=3]{mhchem}
\usepackage{upgreek}
\topmargin 0.0cm
\oddsidemargin 0.5cm
\evensidemargin 0.5cm
\textwidth 16cm 
\textheight 21cm

\usepackage[labelfont=bf,labelsep=period,justification=raggedright]{caption}
\bibliographystyle{plos2009}
\makeatletter
\renewcommand{\@biblabel}[1]{\quad#1.} 
\makeatother

\date{}

\pagestyle{myheadings}
\usepackage{cite}

\begin{document}

\begin{flushleft}
{\Large
\textbf{Text S1}: Response surface plots for drug interaction in conditions of drug additivity, synergy or antagonism.}
\end{flushleft}

To explain graphically drug synergy, additivity, or antagonism we chose a response surface model developed by Greco et al.~\cite{greco1995}, based on the equation for Loewe additivity (Eq.~10) and the extension for logistic dose-response curves (Eq.~11), adding a third term multiplied by the interaction parameter $\alpha$:
 \begin{align} 
1=\frac{L_{c,1}}{EC_{50,1}}\big(\frac{R(L_{c,1},L_{c,2})-D_{1}}{A_{1}-R(L_{c,1},L_{c,2})}\big)^{(1/B_{1})}+\frac{L_{c,2}}{EC_{50,2}}\big(\frac{R(L_{c,1},L_{c,2})-D_{2}}{A_{2}-R(L_{c,1},L_{c,2})}\big)^ {(1/B_{2})}+\nonumber\\
+\frac{\alpha\cdot{L_{c,1}}L_{c,2}}{EC_{50,1}EC_{50,2}}\big(  \frac{(R(L_{c,1},L_{c,2})-D_{1})\cdot(R(L_{c,1},L_{c,2})-D_{2})}{(A_{1}-R(L_{c,1},L_{c,2}))\cdot(A_{2}-R(L_{c,1},L_{c,2}))}\big)^{(1/2B_{1}+1/2B_{2})}\tag{13}
\label{eq:Greco}
\end{align}

where $\alpha$ is the interaction parameters, $R(L_{c,1},L_{c,2})$ is the physiological response for each potential combination of $L_{c,1}$ and $L_{c,2}$ and all remaining parameters have been explain in the main text (see Eq.~11). The first two terms on the right-hand expression of this equation are equivalent to the right-hand terms of Eq.~11. It follows that Eq.~\ref{eq:Greco} defines the interaction index $I$ for a combination of two drugs with dose-response curves following Eq.~9.
\begin{align} 
I=\frac{L_{c,1}}{EC_{50,1}}\big(\frac{R(L_{c,1},L_{c,2})-D_{1}}{A_{1}-R(L_{c,1},L_{c,2})}\big)^{(1/B_{1})}+\frac{L_{c,2}}{EC_{50,2}}\big(\frac{R(L_{c,1},L_{c,2})-D_{2}}{A_{2}-R(L_{c,1},L_{c,2})}\big)^ {(1/B_{2})}=\nonumber\\
=1-\frac{\alpha\cdot{L_{c,1}}L_{c,2}}{EC_{50,1}EC_{50,2}}\big(  \frac{(R(L_{c,1},L_{c,2})-D_{1})\cdot(R(L_{c,1},L_{c,2})-D_{2})}{(A_{1}-R(L_{c,1},L_{c,2}))\cdot(A_{2}-R(L_{c,1},L_{c,2}))}\big)^{(1/2B_{1}+1/2B_{2})}\tag{14} \label{eq:Greco2}
\end{align}

Therefore, when $\alpha$ $\textgreater$ 0, the interaction index $I$ is less than 1, Loewe synergism is indicated; when $\alpha$ $\textless$ 0, interaction index is greater than one, Loewe antagonism is indicated; and when $\alpha$  = 0, Loewe additivity is indicated (defaults to Eq.~10). The larger positive $\alpha$  is, the smaller the interaction index and the stronger the synergy.\\
Plots of the physiological response, $R(L_{c,1},L_{c,2})$, of different combinations of two drugs that show additivity, synergy or antagonism are shown in Fig. S4A-C, respectively.

\begin{thebibliography}{10}
\providecommand{\url}[1]{\texttt{#1}}
\providecommand{\urlprefix}{URL }
\expandafter\ifx\csname urlstyle\endcsname\relax
  \providecommand{\doi}[1]{doi:\discretionary{}{}{}#1}\else
  \providecommand{\doi}{doi:\discretionary{}{}{}\begingroup
  \urlstyle{rm}\Url}\fi
\providecommand{\bibAnnoteFile}[1]{%
  \IfFileExists{#1}{\begin{quotation}\noindent\textsc{Key:} #1\\
  \textsc{Annotation:}\ \input{#1}\end{quotation}}{}}
\providecommand{\bibAnnote}[2]{%
  \begin{quotation}\noindent\textsc{Key:} #1\\
  \textsc{Annotation:}\ #2\end{quotation}}
\providecommand{\eprint}[2][]{\url{#2}}


\bibitem{greco1995}
Greco WR, Bravo G, Parsons JC. (1995)  The search for synergy: a critical review from a response surface perspective.
\newblock Pharmacological Reviews. 1995 Jun;47(2):331-85
\bibAnnoteFile{greco1995}

\end{thebibliography}
\end{document}
